# Supplementary material for: Detection of Diffusion Heterogeneity in Single Particle Tracking Trajectories Using a Hidden Markov Model with Measurement Noise Propagation
Source: PLoS One. 2015 Oct 16;10(10):e0140759. doi: 10.1371/journal.pone.0140759 (PMC4608688; doi:10.1371/journal.pone.0140759)
Supplement: S1 Files — All trajectories are 1000 frames s−1. Treatments: DMSO, 75 trajectories of length 4 s; Cyto D, 36 trajectories of length 4 s; PMA, 39 trajectories of length 4 s; PMA+Cal-I, 46 trajectories of length 4 s; stationary beads, 3 trajectories of length 2 s. (ZIP) [file pone.0140759.s003.zip]

Archive with 20 entries (17 files):
- S1_Files/
- S1_Files/.DS_Store
- __MACOSX/
- __MACOSX/S1_Files/
- __MACOSX/S1_Files/._.DS_Store
- S1_Files/AllTreatments.h5
- __MACOSX/S1_Files/._AllTreatments.h5
- S1_Files/BeadsonGlassCelltak.mat
- __MACOSX/S1_Files/._BeadsonGlassCelltak.mat
- S1_Files/S1_FileDescription.txt
- __MACOSX/S1_Files/._S1_FileDescription.txt
- S1_Files/TS118cytoD.mat
- __MACOSX/S1_Files/._TS118cytoD.mat
- S1_Files/TS118DMSO.mat
- __MACOSX/S1_Files/._TS118DMSO.mat
- S1_Files/TS118PMA.mat
- __MACOSX/S1_Files/._TS118PMA.mat
- S1_Files/TS118PMACALI.mat
- __MACOSX/S1_Files/._TS118PMACALI.mat
- __MACOSX/._S1_Files
