# Supplementary material for: Detection of Diffusion Heterogeneity in Single Particle Tracking Trajectories Using a Hidden Markov Model with Measurement Noise Propagation
Source: PLoS One. 2015 Oct 16;10(10):e0140759. doi: 10.1371/journal.pone.0140759 (PMC4608688; doi:10.1371/journal.pone.0140759)
Supplement: S1 Files — All trajectories are 1000 frames s−1. Treatments: DMSO, 75 trajectories of length 4 s; Cyto D, 36 trajectories of length 4 s; PMA, 39 trajectories of length 4 s; PMA+Cal-I, 46 trajectories of length 4 s; stationary beads, 3 trajectories of length 2 s. (ZIP) [file pone.0140759.s003.zip › S1_Files/S1_FileDescription.txt]

S1 Files for "Detection of Diffusion Heterogeneity in Single Particle Tracking Trajectories using a  Hidden Markov Model with Measurement Noise Propagation"

All trajectories over all treatments are 1000 frames per second.

Contains both MAT-files and HDF5 files of:

1. Single particle tracking trajectories of LFA-1 tagged with TS118 coated 1000nm latex beads diffusing on Jurkat T cells (4 treatments: DMSO, Cyto D, PMA, PMA+Cal-I). 

2. Single particle tracking trajectories of 1000nm latex beads on glass, treated with celltak.

Each MAT-file contains data for a single treatment, 
including traj - a 1xN cell of the trajectories (N - the number of trajectories).

The HDF5 file contains the data for all 5 treatments.
